# Supplementary material for: Impact Assessment of vB_KpnP_K1-ULIP33 Bacteriophage on the Human Gut Microbiota Using a Dynamic In Vitro Model
Source: Viruses. 2023 Mar 10;15(3):719. doi: 10.3390/v15030719 (PMC10057081; doi:10.3390/v15030719)
Supplement: Supplementary file 1 [file viruses-15-00719-s001.zip]

Archive with 1 entries (1 files):
- viruses-2120547-supplementary.docx
